# Supplementary material for: Embryonic Exposure to Valproic Acid Impairs Social Predispositions of Newly-Hatched Chicks
Source: Sci Rep. 2018 Apr 12;8:5919. doi: 10.1038/s41598-018-24202-8 (PMC5897402; doi:10.1038/s41598-018-24202-8)
Supplement: Supplementary file 1 — Dataset1 [file 41598_2018_24202_MOESM1_ESM.xlsx]

## Sheet: Exp1
Complete set of data relative to the Social Predisposition experiment (Exp.1)
GRUOP	ID	Treatment	sex	Social_stimulus_position	rot_HEN10min	rot_BOX_10min	rot_HEN_20min	rot_BOX_20min	rot_HEN_30min	rot_BOX_30min	Prop_HEN_20min	nr_rot20min	Prop_HEN_30min	n_rot_30min
VPA_INJ2	CTRL1	CTRL	FEMALE	DX	0	0	112	60	245	129	0.6512	172	0.6551	374
VPA_INJ2	CTRL2	CTRL	FEMALE	DX	5	2	82	8	172	13	0.9111	90	0.9297	185
VPA_INJ2	CTRL3	CTRL	MALE	SX	8	3	19	17	33	27	0.5278	36	0.55	60
VPA_INJ2	VPA1	VPA	MALE	SX	4	5	8	12	12	13	0.4	20	0.48	25
VPA_INJ2	VPA2	VPA	MALE	SX	0	1	0	1	1	1	0	1	0.5	2
VPA_INJ2	VPA3	VPA	MALE	SX	3	3	30	12	79	35	0.7143	42	0.693	114
VPA_INJ2	CTRL5	CTRL	MALE	SX	2	3	4	6	5	9	0.4	10	0.3571	14
VPA_INJ2	VPA5	VPA	FEMALE	SX	1	2	7	19	15	55	0.2692	26	0.2143	70
VPA_INJ5	CTRL6	CTRL	FEMALE	SX	4	3	6	3	6	4	0.6667	9	0.6	10
VPA_INJ5	CTRL8	CTRL	MALE	DX	14	12	31	27	33	80	0.5345	58	0.292	113
VPA_INJ5	CTRL9	CTRL	MALE	DX	0	0	0	0	1	1	0	0	0.5	2
VPA_INJ5	CTRL10	CTRL	MALE	DX	49	18	87	36	126	61	0.7073	123	0.6738	187
VPA_INJ5	CTRL5	CTRL	MALE	SX	32	20	49	43	61	73	0.5326	92	0.4552	134
VPA_INJ5	CTRL7	CTRL	MALE	SX	1	0	1	0	1	0	1	1	1	1
VPA_INJ5	VPA10	VPA	MALE	DX	13	11	25	27	46	55	0.4808	52	0.4554	101
VPA_INJ5	VPA11	VPA	MALE	DX	3	6	7	10	9	11	0.4118	17	0.45	20
VPA_INJ5	VPA7	VPA	MALE	SX	2	3	8	8	11	14	0.5	16	0.44	25
VPA_INJ5	VPA8	VPA	MALE	SX	2	1	17	12	40	35	0.5862	29	0.5333	75
VPA_INJ5	VPA9	VPA	MALE	SX	0	1	5	6	16	29	0.4545	11	0.3556	45
VPA_INJ6	CTRL8	CTRL	FEMALE	DX	2	2	16	22	21	28	0.4211	38	0.4286	49
VPA_INJ6	CTRL1	CTRL	FEMALE	SX	9	11	13	23	25	37	0.3611	36	0.4032	62
VPA_INJ6	CTRL3	CTRL	FEMALE	SX	17	8	31	29	43	35	0.5167	60	0.5513	78
VPA_INJ6	CTRL5	CTRL	MALE	DX	5	13	18	19	21	22	0.4865	37	0.4884	43
VPA_INJ6	CTRL6	CTRL	MALE	DX	39	4	56	28	63	39	0.6667	84	0.6176	102
VPA_INJ6	CTRL7	CTRL	MALE	DX	3	0	14	14	29	30	0.5	28	0.4915	59
VPA_INJ6	CTRL2	CTRL	MALE	SX	0	0	21	6	39	14	0.7778	27	0.7358	53
VPA_INJ6	CTRL4	CTRL	MALE	SX	18	15	27	23	45	30	0.54	50	0.6	75
VPA_INJ6	VPA2	VPA	FEMALE	SX	25	10	45	22	71	33	0.6716	67	0.6827	104
VPA_INJ6	VPA1	VPA	MALE	SX	0	2	1	4	2	4	0.2	5	0.3333	6
VPA_INJ6	VPA9	VPA	FEMALE	DX	28	49	61	65	118	89	0.4841	126	0.57	207
VPA_INJ6	VPA10	VPA	FEMALE	DX	2	13	14	20	18	31	0.4118	34	0.3673	49
VPA_INJ6	VPA3	VPA	FEMALE	SX	1	3	7	7	13	10	0.5	14	0.5652	23
VPA_INJ6	VPA7	VPA	MALE	DX	21	30	47	52	54	61	0.4747	99	0.4696	115
VPA_INJ6	VPA8	VPA	MALE	DX	2	2	10	23	19	40	0.303	33	0.322	59
VPA_INJ6	VPA4	VPA	MALE	SX	3	3	3	4	3	4	0.4286	7	0.4286	7
VPA_INJ6	VPA5	VPA	MALE	SX	14	17	26	43	27	44	0.3768	69	0.3803	71
VPA_INJ6	VPA6	VPA	MALE	SX	7	10	30	25	43	36	0.5455	55	0.5443	79
VPA_INJ15	CTRL11	CTRL	MALE	DX	7	2	12	6	25	12	0.6667	18	0.6757	37
VPA_INJ15	VPA5	VPA	FEMALE	DX	28	7	69	27	92	35	0.7188	96	0.7244	127
VPA_INJ15	VPA6	VPA	FEMALE	DX	7	11	31	43	55	86	0.4189	74	0.3901	141
VPA_INJ15	VPA8	VPA	FEMALE	DX	7	11	25	21	32	46	0.5435	46	0.4103	78
VPA_INJ15	VPA9	VPA	FEMALE	DX	7	13	16	26	22	31	0.381	42	0.4151	53
VPA_INJ15	VPA12	VPA	FEMALE	SX	7	42	20	66	46	98	0.2326	86	0.3194	144
VPA_INJ15	VPA13	VPA	FEMALE	SX	9	20	18	41	33	75	0.3051	59	0.3056	108
VPA_INJ15	VPA14	VPA	FEMALE	SX	9	11	31	25	45	34	0.5536	56	0.5696	79
VPA_INJ15	VPA7	VPA	MALE	DX	4	6	9	13	28	24	0.4091	22	0.5385	52
VPA_INJ15	VPA10	VPA	MALE	DX	5	3	5	3	5	5	0.625	8	0.5	10
VPA_INJ15	VPA11	VPA	MALE	DX	15	2	43	28	73	49	0.6056	71	0.5984	122
VPA_INJ15	CTRL1	CTRL	FEMALE	DX	21	3	71	15	97	50	0.8256	86	0.6599	147
VPA_INJ15	CTRL2	CTRL	FEMALE	DX	11	22	43	58	80	87	0.4257	101	0.479	167
VPA_INJ15	CTRL3	CTRL	FEMALE	DX	8	6	49	24	85	71	0.6712	73	0.5449	156
VPA_INJ15	CTRL4	CTRL	FEMALE	DX	22	11	29	13	36	13	0.6905	42	0.7347	49
VPA_INJ15	CTRL5	CTRL	FEMALE	DX	7	5	14	17	26	38	0.4516	31	0.4063	64
VPA_INJ15	CTRL6	CTRL	FEMALE	DX	14	4	44	15	61	50	0.7458	59	0.5495	111
VPA_INJ15	CTRL10	CTRL	FEMALE	SX	3	10	39	33	57	81	0.5417	72	0.413	138
VPA_INJ15	CTRL7	CTRL	MALE	SX	4	6	27	26	64	55	0.5094	53	0.5378	119
VPA_INJ15	CTRL8	CTRL	MALE	SX	12	25	26	39	87	54	0.4	65	0.617	141
VPA_INJ15	CTRL9	CTRL	MALE	SX	0	0	4	2	5	7	0.6667	6	0.4167	12
VPA_INJ15	VPA1	VPA	FEMALE	DX	2	10	22	43	53	73	0.3385	65	0.4206	126
VPA_INJ15	VPA2	VPA	FEMALE	SX	11	28	46	47	77	73	0.4946	93	0.5133	150
VPA_INJ15	VPA3	VPA	FEMALE	SX	12	11	20	24	26	37	0.4545	44	0.4127	63
VPA_INJ15	VPA4	VPA	MALE	SX	6	9	12	14	35	39	0.4615	26	0.473	74

## Sheet: Exp2
Complete set of data relative to the Filial Imprinting experiment (Exp.2)
GROUP	ID	Treatments	Sex	Familiar_position	Imprinting	rot_FAM_5min	rot_UNF_5min	rot_FAM_10min	rot_UNF_10min	rot_FAM_15min	rot_UNF_15min	rot_FAM_20min	rot_UNF_20min	Prop_FAM_20min	nr_rot_20	Prop_FAM_10	nr_rot_10
VPA_INJ7	VPA1	VPA	FEMALE	UP	BLU_CIRCLE	176	17	193	17	193	34	193	50	0.794239	243	0.919048	210
VPA_INJ7	VPA2	VPA	MALE	UP	BLU_CIRCLE	8	0	17	0	17	0	17	0	1	17	1	17
VPA_INJ7	VPA3	VPA	MALE	UP	BLU_CIRCLE	8	0	8	0	8	0	8	0	1	8	1	8
VPA_INJ7	VPA4	VPA	FEMALE	UP	BLU_CIRCLE	84	59	118	101	118	101	118	101	0.538813	219	0.538813	219
VPA_INJ7	VPA5	VPA	FEMALE	UP	BLU_CIRCLE	0	9	0	25	34	59	34	59	0.365591	93	0	25
VPA_INJ7	VPA6	VPA	MALE	UP	BLU_CIRCLE	160	114	168	118	227	126	227	126	0.643059	353	0.587413	286
VPA_INJ7	CTRL7	CTRL	MALE	UP	BLU_CIRCLE	3242	731	3881	2486	5082	3242	6225	4500	0.58042	10725	0.609549	6367
VPA_INJ7	CTRL8	CTRL	MALE	UP	BLU_CIRCLE	538	286	538	286	538	286	538	286	0.652913	824	0.652913	824
VPA_INJ7	CTRL9	CTRL	FEMALE	DOWN	BLU_CIRCLE	1503	638	2402	941	2572	1159	2788	1159	0.706359	3947	0.718516	3343
VPA_INJ7	CTRL10	CTRL	FEMALE	DOWN	BLU_CIRCLE	6000	1000	6930	1520	7580	1680	8937	2058	0.812824	10995	0.820118	8450
VPA_INJ7	CTRL11	CTRL	FEMALE	DOWN	BLU_CIRCLE	0	17	0	17	0	17	0	17	0	17	0	17
VPA_INJ7	CTRL12	CTRL	FEMALE	DOWN	BLU_CIRCLE	1193	328	2553	1108	3570	1537	5418	2377	0.695061	7795	0.69735	3661
VPA_INJ7	CTRL13	CTRL	MALE	DOWN	BLU_CIRCLE	437	294	655	445	679	512	706	529	0.57166	1235	0.595455	1100
VPA_INJ7	CTRL14	CTRL	MALE	DOWN	BLU_CIRCLE	218	185	538	487	840	848	857	848	0.502639	1705	0.524878	1025
VPA_INJ7	CTRL15	CTRL	FEMALE	DOWN	BLU_CIRCLE	554	319	739	538	773	562	773	562	0.579026	1335	0.5787	1277
VPA_INJ7	CTRL16	CTRL	FEMALE	DOWN	BLU_CIRCLE	8	8	17	17	17	17	17	17	0.5	34	0.5	34
VPA_INJ7	VPA1	VPA	FEMALE	DOWN	BLU_CIRCLE	244	42	1083	142	4796	437	9450	773	0.924386	10223	0.884082	1225
VPA_INJ7	VPA2	VPA	MALE	DOWN	BLU_CIRCLE	218	193	613	588	706	858	1654	2209	0.428165	3863	0.510408	1201
VPA_INJ7	VPA3	VPA	FEMALE	DOWN	BLU_CIRCLE	0	0	0	0	0	0	8	0	1	8	0	0
VPA_INJ7	VPA4	VPA	FEMALE	DOWN	BLU_CIRCLE	3000	764	6110	1300	6988	1747	8442	2738	0.755098	11180	0.824561	7410
VPA_INJ7	VPA5	VPA	MALE	DOWN	BLU_CIRCLE	920	0	1200	0	1394	0	1487	0	1	1487	1	1200
VPA_INJ7	VPA6	VPA	FEMALE	DOWN	BLU_CIRCLE	0	8	17	25	17	50	50	50	0.5	100	0.404762	42
VPA_INJ14	CTRL1	CTRL	MALE	DOWN	RED_TRIANGLE	33.6	8.4	134.4	25.2	235.2	25.2	294	25.2	0.921053	319.2	0.842105	159.6
VPA_INJ14	CTRL2	CTRL	MALE	DOWN	RED_TRIANGLE	25.2	0	67.2	16.8	176.4	64	184	84	0.686567	268	0.8	84
VPA_INJ14	CTRL3	CTRL	MALE	DOWN	RED_TRIANGLE	8.4	8.4	75.6	75.6	109.2	92.4	126	100.8	0.555556	226.8	0.5	151.2
VPA_INJ14	CTRL4	CTRL	MALE	DOWN	RED_TRIANGLE	210	33.6	1537.2	243.6	5694.4	790	8140	1117.2	0.879316	9257.2	0.863208	1780.8
VPA_INJ14	CTRL5	CTRL	MALE	UP	RED_TRIANGLE	1058.4	75.6	3746.4	420	6442	764.4	8425.2	1092	0.88526	9517.2	0.899194	4166.4
VPA_INJ14	CTRL6	CTRL	FEMALE	UP	RED_TRIANGLE	310	8.4	1638	126	2553.6	344.4	3763.2	428.4	0.897796	4191.6	0.928571	1764
VPA_INJ14	CTRL7	CTRL	FEMALE	UP	RED_TRIANGLE	134.4	0	176.4	8.4	966	285.6	14464	529	0.964717	14993	0.954545	184.8
VPA_INJ14	VPA1	VPA	MALE	UP	RED_TRIANGLE	67.2	25.2	126	42	226.8	109.2	243.6	142	0.631743	385.6	0.75	168
VPA_INJ14	VPA2	VPA	FEMALE	UP	RED_TRIANGLE	235.2	42	512.4	42	568.8	109.2	772.8	146.4	0.840731	919.2	0.924242	554.4
VPA_INJ14	VPA3	VPA	MALE	UP	RED_TRIANGLE	0	0	8.4	42	42	75.6	42	92.4	0.3125	134.4	0.166667	50.4
VPA_INJ14	VPA4	VPA	MALE	DOWN	RED_TRIANGLE	411.6	4170.7	957.5	7803.6	1150.8	8601.6	1654.8	8962	0.155866	10616.8	0.10929	8761.1
VPA_INJ14	VPA5	VPA	FEMALE	DOWN	RED_TRIANGLE	218.4	445.2	336.4	1041	630	1335.6	663.6	1335.6	0.331933	1999.2	0.244228	1377.4
VPA_INJ14	VPA6	VPA	MALE	DOWN	RED_TRIANGLE	445.2	361.2	1016.4	974.4	1629.6	1587.6	2058	1940	0.514757	3998	0.510549	1990.8
VPA_INJ16	CTRL1	CTRL	FEMALE	UP	BLU_CIRCLE	8.4	42	33.6	58.8	42	58.8	42	58.8	0.4167	100.8	0.3636	92.4
VPA_INJ16	CTRL2	CTRL	FEMALE	UP	BLU_CIRCLE	8.4	0	8.4	16.8	8.4	25.2	16.8	25.2	0.4	42	0.3333	25.2
VPA_INJ16	CTRL3	CTRL	MALE	UP	BLU_CIRCLE	109.2	84	117.6	117.6	193.2	277.2	621.6	604	0.5072	1225.6	0.5	235.2
VPA_INJ16	CTRL4	CTRL	MALE	UP	BLU_CIRCLE	75.6	8.4	142.8	8.4	781	50.4	957.6	168	0.8507	1125.6	0.9444	151.2
VPA_INJ16	CTRL5	CTRL	MALE	DOWN	BLU_CIRCLE	0	8.4	8.4	8.4	16.8	33.6	25.2	33.6	0.4286	58.8	0.5	16.8
VPA_INJ16	VPA1	VPA	MALE	DOWN	BLU_CIRCLE	420	260.4	1033.2	714	1159.2	764.4	1192.8	806.4	0.5966	1999.2	0.5913	1747.2
VPA_INJ16	VPA2	VPA	MALE	DOWN	BLU_CIRCLE	16.8	0	16.8	0	25.2	0	25.2	0	1	25.2	1	16.8
VPA_INJ16	VPA3	VPA	MALE	DOWN	BLU_CIRCLE	201	0	361.2	932.4	1050	1528	2268	1604	0.5857	3872	0.2792	1293.6
VPA_INJ16	CTRL6	CTRL	FEMALE	UP	RED_TRIANGLE	436.8	310.8	1234.2	1075.2	1705	1780.8	1906	1856	0.5066	3762	0.5344	2309.4
VPA_INJ16	CTRL7	CTRL	FEMALE	UP	RED_TRIANGLE	226	0	1243.2	126	1730	218.4	1982.4	310.8	0.8645	2293.2	0.908	1369.2
VPA_INJ16	CTRL8	CTRL	FEMALE	UP	RED_TRIANGLE	16.8	8.4	16.8	8.4	25.2	8.4	15.2	8.4	0.6441	23.6	0.6667	25.2
VPA_INJ16	CTRL9	CTRL	FEMALE	DOWN	BLU_CIRCLE	67.2	67.2	84	75.7	84	84	84	84	0.5	168	0.526	159.7
VPA_INJ16	VPA4	VPA	MALE	UP	RED_TRIANGLE	0	8.4	50.4	260.4	201.6	537.6	218	537.6	0.2885	755.6	0.1622	310.8
VPA_INJ16	VPA5	VPA	FEMALE	UP	RED_TRIANGLE	193.2	0	327.6	193.2	756	512.4	1066.8	630	0.6287	1696.8	0.629	520.8
VPA_INJ16	VPA6	VPA	FEMALE	UP	RED_TRIANGLE	84	0	378	8.4	420	42	420	67.2	0.8621	487.2	0.9783	386.4
VPA_INJ16	VPA7	VPA	MALE	UP	RED_TRIANGLE	42	25.5	100.8	67.2	386.4	75.6	856.8	134.4	0.8644	991.2	0.6	168
VPA_INJ16	VPA8	VPA	FEMALE	DOWN	RED_TRIANGLE	1218	92.4	1218	92.4	1218	92.4	1218	92.4	0.9295	1310.4	0.9295	1310.4
VPA_INJ16	VPA9	VPA	FEMALE	DOWN	RED_TRIANGLE	378	1159.2	2452.8	2368.4	4023.6	3914	5392.4	5006.4	0.5186	10398.8	0.5088	4821.2
VPA_INJ16	VPA10	VPA	MALE	DOWN	RED_TRIANGLE	1066.8	0	3838	184.8	4032	268.8	4124.4	386.4	0.9143	4510.8	0.9541	4022.8
VPA_INJ16	VPA11	VPA	MALE	DOWN	RED_TRIANGLE	109.2	75.6	512.4	554.4	1512	873.6	1789.2	966	0.6494	2755.2	0.4803	1066.8
